# Supplementary material for: Establishing F1A-CreERT2 Mice to Trace Fgf1 Expression in Adult Mouse Cardiomyocytes
Source: Cells. 2021 Dec 30;11(1):121. doi: 10.3390/cells11010121 (PMC8749990; doi:10.3390/cells11010121)
Supplement: Supplementary file 1 [file cells-11-00121-s001.zip]

Archive with 1 entries (1 files):
- cells-1485381-supplementary.pdf
